# Supplementary material for: Simulation Study on the Effect of Growth Pressure on Growth Rate of GaN
Source: Materials (Basel). 2025 Oct 29;18(21):4941. doi: 10.3390/ma18214941 (PMC12610050; doi:10.3390/ma18214941)
Supplement: Supplementary file 1 [file materials-18-04941-s001.zip]

Archive with 1 entries (1 files):
- materials-3896356-supplementary.pdf
